# Supplementary material for: 3D Printing of Ultrathin MXene toward Tough and Thermally Resistant Nanocomposites
Source: Nanomaterials (Basel). 2022 Aug 19;12(16):2862. doi: 10.3390/nano12162862 (PMC9414167; doi:10.3390/nano12162862)
Supplement: Supplementary file 1 [file nanomaterials-12-02862-s001.zip]

Archive with 1 entries (1 files):
- nanomaterials-1845775-supplementary.pdf
